# Supplementary material for: Identification of key genes predicting the efficacy of mepolizumab in the treatment of severe eosinophilic asthma
Source: Sci Rep. 2025 Nov 12;15:39724. doi: 10.1038/s41598-025-23443-8 (PMC12612187; doi:10.1038/s41598-025-23443-8)
Supplement: Supplementary file 1 — Supplementary Material 1 [file 41598_2025_23443_MOESM1_ESM.zip]

Archive with 6 entries (6 files):
- R/1íóFiltering low-expression genes R.txt
- R/2íóDEG analysis R.txt
- R/3íóGSEA analysis R.txt
- R/4íóvenn R.txt
- R/5íóBox plot R.txt
- R/6íóROC curve R.txt
