# Supplementary material for: Identification of key genes predicting the efficacy of mepolizumab in the treatment of severe eosinophilic asthma
Source: Sci Rep. 2025 Nov 12;15:39724. doi: 10.1038/s41598-025-23443-8 (PMC12612187; doi:10.1038/s41598-025-23443-8)
Supplement: Supplementary file 1 — Supplementary Material 1 [file 41598_2025_23443_MOESM1_ESM.zip › R/1íóFiltering low-expression genes R.txt]

# 设置工作目录
setwd("D:\\Differential Analysis")

# 读取计数数据（假设文件为制表符分隔的txt文件）
countData <- read.table("baseline.txt", header = TRUE, row.names = 1, sep = "\t")

# 查看数据的前几行，检查数据是否正确读取
head(countData)

# 检查缺失值
missing_values <- colSums(is.na(countData))#计算 countData 数据框中每一列（即每个样本）的缺失值数量
print("缺失值统计：")
print(missing_values)

# 处理缺失值（例如，可以选择删除含有缺失值的基因）
# countData <- countData[!rowSums(is.na(countData)) > 0, ]

# 计算每个基因在所有样本中的平均计数
mean_counts <- rowMeans(countData)

# 过滤条件：基因计数值必须在至少 3 个样本中大于 10且平均计数值必须大于 5。
filtered_data <- countData[rowSums(countData > 10) >= 3 & mean_counts > 5, ]

# 查看过滤后的数据的基本情况，确保正确过滤
cat("过滤后的基因数：", nrow(filtered_data), "\n")
head(filtered_data)

# 将过滤后的数据框的行名添加为一列，命名为 ensembl
data_with_ensembl <- cbind(ensembl = rownames(filtered_data), filtered_data)
rownames(data_with_ensembl) <- NULL  # 清除行名，保持数据的整洁

# 保存到文件
write.table(data_with_ensembl, file = "data.txt", sep = "\t", quote = FALSE, col.names = TRUE, row.names = FALSE, append = FALSE)
