# Supplementary material for: Identification of key genes predicting the efficacy of mepolizumab in the treatment of severe eosinophilic asthma
Source: Sci Rep. 2025 Nov 12;15:39724. doi: 10.1038/s41598-025-23443-8 (PMC12612187; doi:10.1038/s41598-025-23443-8)
Supplement: Supplementary file 1 — Supplementary Material 1 [file 41598_2025_23443_MOESM1_ESM.zip › R/2íóDEG analysis R.txt]

#安装包
if (!requireNamespace("BiocManager", quietly = TRUE))
  install.packages("BiocManager")
BiocManager::install("DESeq2")

# 引用包
library(DESeq2)
library(ggplot2)
library(ggrepel)

# 设置工作目录
setwd("D:\\Differential Analysis")

# 读取基因表达矩阵
dat <- read.delim('data.txt', row.names = 1, sep = '\t', check.names = FALSE)

# 指定分组因子顺序
# 注意要保证表达矩阵中的样本顺序和这里的分组顺序是一一对应的
coldata <- data.frame(condition = factor(rep(c('control', 'treat'), times = c(10, 17)), 
                                         levels = c('control', 'treat')))

# 第一步，构建 DESeqDataSet 对象
dds <- DESeqDataSetFromMatrix(countData = dat, colData = coldata, design = ~condition)

# 第二步，计算差异倍数并获得 p 值
# 备注：parallel = TRUE 可以多线程运行，在数据量较大时建议开启
dds1 <- DESeq(dds, fitType = 'mean', minReplicatesForReplace = 7, parallel = FALSE)

# 注意，需将 treat 在前，control 在后，意为 treat 相较于 control 中哪些基因上调/下调
res <- results(dds1, contrast = c('condition', 'treat', 'control'))

# 输出表格至本地
res1 <- data.frame(res, stringsAsFactors = FALSE, check.names = FALSE)
write.table(res1, 'all_gene.txt', col.names = NA, sep = '\t', quote = FALSE)

# 筛选差异表达基因
# 首先对表格排个序，按 pvalue 值升序排序，相同 pvalue值下继续按 log2FC 降序排序
res1 <- res1[order(res1$pvalue, res1$log2FoldChange, decreasing = c(FALSE, TRUE)), ]

# log2FC＞1 & padj<0.05 标识 up，代表显著上调的基因
# log2FC＜-1 & padj<0.05 标识 down，代表显著下调的基因
# 其余标识 none，代表非差异的基因
res1[which(res1$log2FoldChange >1 & res1$pvalue < 0.05), 'sig'] <- 'up'
res1[which(res1$log2FoldChange < -1 & res1$pvalue < 0.05), 'sig'] <- 'down'
res1[which(abs(res1$log2FoldChange) <= 1 | res1$pvalue >= 0.05), 'sig'] <- 'none'

# 输出选择的差异基因总表
res1_select <- subset(res1, sig %in% c('up', 'down'))
write.table(res1_select, file = 'diff_gene.txt', sep = '\t', col.names = NA, quote = FALSE)

# 根据 up 和 down 分开输出
gene_up <- subset(res1, sig == 'up')
gene_down <- subset(res1, sig == 'down')

write.table(gene_up, file = 'gene_up.txt', sep = '\t', col.names = NA, quote = FALSE)
write.table(gene_down, file = 'gene_down.txt', sep = '\t', col.names = NA, quote = FALSE)

# 选择差异表达基因中最显著的5个上下调基因
top_up_genes <- head(gene_up[order(gene_up$pvalue), ], 5)
top_down_genes <- head(gene_down[order(gene_down$pvalue), ], 5)

# 合并上下调基因
top_genes <- rbind(top_up_genes, top_down_genes)

# 绘制火山图
tiff("IGF2.tiff", width = 8, height = 6, units = "in", res = 300)
ggplot(res1, aes(x = log2FoldChange, y = -log10(pvalue), color = sig)) +
  geom_point(alpha = 0.4, size = 1.5) +  # 增加透明度
  scale_color_manual(values = c("dodgerblue", "darkgrey", "firebrick2")) +
  theme_minimal() +  # 应用一个简单的主题
  labs(x = "Log2 Fold Change", y = "-Log10 P-value") +
  theme(plot.title = element_text(hjust = 0.5, size = 14),
        panel.grid = element_blank(),
        panel.background = element_rect(color = 'black', fill = 'transparent'),
        legend.key = element_rect(fill = 'transparent')) +
  geom_hline(yintercept = -log10(0.05), linetype = "dashed", color = "black") +
  geom_vline(xintercept = c(-2, 2), linetype = "dashed", color = "black") +
  geom_text_repel(data = top_genes, aes(label = rownames(top_genes)),
                  size = 3, color = "black",
                  nudge_x = 0.2, nudge_y = 0.2,  # 调整标签位置
                  box.padding = 0.5,  # 标签边框
                  point.padding = 0.5,  # 点与标签间距
                  segment.color = 'grey50',
                  max.overlaps = 20) +  # 增加最大重叠数
  xlim(-5.1, 5.1) + ylim(0, 5.4)  # 定义刻度边界
dev.off()
