# Supplementary material for: Identification of key genes predicting the efficacy of mepolizumab in the treatment of severe eosinophilic asthma
Source: Sci Rep. 2025 Nov 12;15:39724. doi: 10.1038/s41598-025-23443-8 (PMC12612187; doi:10.1038/s41598-025-23443-8)
Supplement: Supplementary file 1 — Supplementary Material 1 [file 41598_2025_23443_MOESM1_ESM.zip › R/3íóGSEA analysis R.txt]

#if (!requireNamespace("BiocManager", quietly = TRUE))
install.packages("BiocManager")
BiocManager::install("clusterProfiler")
BiocManager::install("org.Hs.eg.db")
BiocManager::install("AnnotationDbi")
BiocManager::install("enrichplot")

# 加载所需的R包
library(clusterProfiler)
library(biomaRt) # 用于 Ensembl 注释转换
library(enrichplot)
library(org.Hs.eg.db)
library(dplyr)
library(ggplot2)


# Step 1: 读取数据
# 设置工作目录
setwd("D:\\Differential Analysis")
# 假设差异分析结果保存在名为 "all_gene.txt" 的文件中
data <- read.table("all_gene.txt", header = TRUE, sep = "\t")

# Step 2: 提取并排序基因列表
# 确保数据中包含 Ensembl ID 和 log2FoldChange
gene_list <- data$log2FoldChange
names(gene_list) <- data$X  # 将基因ID设置为名字
gene_list <- sort(gene_list, decreasing = TRUE)  # 按log2FoldChange降序排序

# Step 3: 将 Ensembl ID 转换为 Entrez ID（使用 biomaRt）
# 使用 biomaRt 获取转换表
ensembl <- useMart("ensembl", dataset = "hsapiens_gene_ensembl")

conversion <- getBM(attributes = c("ensembl_gene_id", "entrezgene_id"),
                    filters = "ensembl_gene_id",
                    values = names(gene_list),  # 使用 gene_list 的名字作为输入
                    mart = ensembl)

# 检查无法映射的基因
failed_mapping <- setdiff(names(gene_list), conversion$ensembl_gene_id)
write.table(failed_mapping, file = "failed_mapping.txt", sep = "\t", quote = FALSE, 
            col.names = TRUE, row.names = TRUE)
print(paste("无法映射的基因数目:", length(failed_mapping)))

# 匹配基因列表中的 Entrez ID
# 确保转换后的 Entrez ID 中没有 NA
conversion <- conversion[!is.na(conversion$entrezgene_id), ]

# 按照 Ensembl ID 筛选 gene_list
gene_list <- gene_list[conversion$ensembl_gene_id]

# 替换 gene_list 的名称为 Entrez ID
names(gene_list) <- conversion$entrezgene_id

# 解决重复基因 ID，保留绝对值最大的分值
gene_list <- gene_list[!duplicated(names(gene_list))]

# 检查 gene_list 是否存在 NA
if (any(is.na(names(gene_list)))) {
  stop("gene_list 中仍然存在 NA，请检查映射是否正确")
}

# 确保 gene_list 不为空
if (length(gene_list) == 0) {
  stop("gene_list 为空，无法进行 GSEA 分析")
}

# Step 4: 解决平局问题，添加小随机扰动（可选）
set.seed(1234)
gene_list <- jitter(gene_list)
# 按降序排序
gene_list <- sort(gene_list, decreasing = TRUE)

# Step 5: GSEA-GO 分析
gsea_go <- gseGO(geneList = gene_list, 
                 OrgDb = org.Hs.eg.db, 
                 ont = "ALL",  # GO分析类型，可选：BP（生物过程）、CC（细胞成分）、MF（分子功能）或 ALL
                 keyType = "ENTREZID", 
                 minGSSize = 10, 
                 maxGSSize = 500, 
                 pvalueCutoff = 0.05, 
                 verbose = TRUE,
                 nPermSimple = 10000,
                 eps = 0)

# 查看 GSEA-GO 结果
head(gsea_go)

# Step 5: GSEA-KEGG 分析
gsea_kegg <- gseKEGG(geneList = gene_list, 
                     organism = "hsa",  # "hsa" 表示人类
                     keyType = "ncbi-geneid", 
                     minGSSize = 10, 
                     maxGSSize = 500, 
                     pvalueCutoff = 0.05, 
                     verbose = TRUE,
                     nPermSimple = 10000,
                     eps = 0)

# 查看 GSEA-KEGG 结果
head(gsea_kegg)

# Step 6: 可视化结果
gsea_go_df <- as.data.frame(gsea_go)#将富集结果转换成数据框

#分别提取bp cc mf
gsea_bp <- subset(gsea_go_df, ONTOLOGY == "BP")
gsea_cc <- subset(gsea_go_df, ONTOLOGY == "CC")
gsea_mf <- subset(gsea_go_df, ONTOLOGY == "MF")

# 按 NES 降序排序并取前 10
top_bp <- gsea_bp[order(gsea_bp$NES, decreasing = TRUE), ][1:10, ]
top_cc <- gsea_cc[order(gsea_cc$NES, decreasing = TRUE), ][1:10, ]
top_mf <- gsea_mf[order(gsea_mf$NES, decreasing = TRUE), ][1:10, ]

# 提取 BP 分类
gsea_bp <- gsea_go
gsea_bp@result <- gsea_go@result[gsea_go@result$ONTOLOGY == "BP", ]

# 提取 CC 分类
gsea_cc <- gsea_go
gsea_cc@result <- gsea_go@result[gsea_go@result$ONTOLOGY == "CC", ]

# 提取 MF 分类
gsea_mf <- gsea_go
gsea_mf@result <- gsea_go@result[gsea_go@result$ONTOLOGY == "MF", ]

# BP 类别山脊图
tiff("BP.tiff", width = 8, height = 6, units = "in", res = 300)
ridgeplot(gsea_bp, showCategory = 10) +
  ggtitle("Top 10 Enriched Pathways in BP") 
dev.off()

# CC 类别山脊图
tiff("CC.tiff", width = 8, height = 6, units = "in", res = 300)
ridgeplot(gsea_cc, showCategory = 10) +
  ggtitle("Top 10 Enriched Pathways in CC")
dev.off()

# MF 类别山脊图
tiff("MF.tiff", width = 8, height = 6, units = "in", res = 300)
ridgeplot(gsea_mf, showCategory = 10) +
  ggtitle("Top 10 Enriched Pathways in MF") 
dev.off()


#kegg可视化
# 提取结果数据框
top10 <- gsea_kegg@result %>%
  arrange(desc(NES)) %>% # 按 NES 降序排序
  slice(1:10) %>%       # 选择前10个通路
  pull(ID)              # 提取通路 ID

# 绘制点图
tiff("KEGG.tiff", width = 8, height = 6, units = "in", res = 300)
dotplot(gsea_kegg, showCategory = 10) +
  ggtitle("Top 10 Enriched Pathways in KEGG")
dev.off()

# 输出GSEA结果
gsea_go <- setReadable(gsea_go, OrgDb=org.Hs.eg.db, keyType = 'ENTREZID') # 将entrezid反注释成symbol
write.table(gsea_go, "gsea-go.txt", sep = "\t", quote = F, row.names = F)

gsea_kegg <- setReadable(gsea_kegg, OrgDb=org.Hs.eg.db, keyType = 'ENTREZID') # 将entrezid反注释成symbol
write.table(gsea_kegg, "gsea-kegg.txt", sep = "\t", quote = F, row.names = F)
