# Supplementary material for: Identification of key genes predicting the efficacy of mepolizumab in the treatment of severe eosinophilic asthma
Source: Sci Rep. 2025 Nov 12;15:39724. doi: 10.1038/s41598-025-23443-8 (PMC12612187; doi:10.1038/s41598-025-23443-8)
Supplement: Supplementary file 1 — Supplementary Material 1 [file 41598_2025_23443_MOESM1_ESM.zip › R/4íóvenn R.txt]

# 安装包
install.packages("VennDiagram")

# 加载包
library(VennDiagram)
library(grid)

# 设置工作目录
setwd("D:\\Differential Analysis")

# 读取基因表达矩阵
# 读取CSV文件
genes1 <- read.csv("degree.csv")$Name
genes2 <- read.csv("epc.csv")$Name
genes3 <- read.csv("mnc.csv")$Name
genes4 <- read.csv("mcc.csv")$Name

# 计算交集：四个集合的交集基因
intersection_genes <- Reduce(intersect, list(genes1, genes2, genes3, genes4))

# 显示交集结果
print(intersection_genes)

# 保存交集结果到CSV文件
write.csv(intersection_genes, "intersection_genes.csv", row.names = FALSE)

# 创建一个列表：将基因名放入一个列表中，以便于绘制韦恩图
gene_list <- list(
  DEGREE = genes1,
  EPC = genes2,
  MNC = genes3,
  MCC = genes4
)

# 手动指定要显示的基因名称
manual_genes <- c("JUN", "FOS", "CXCL9", "CXCL11", "CXCL3")

# 绘制韦恩图对象，返回布局信息
tiff("venn.tiff", width = 5, height = 4, units = "in", res = 300)
venn.plot <- venn.diagram(
  x = gene_list,
  category.names = c("DEGREE", "EPC", "MNC", "MCC"),
  filename = NULL,  # 直接绘制到当前图形设备（RStudio 或文件设备）
  output = TRUE,
  lwd = 2,
  col = "black",
  fill = c("#FF6347", "#4682B4", "#32CD32", "#FFD700"),
  alpha = 0.4,
  label.col = "white",  # 标签颜色设置为白色
  cex = 1.2,
  fontfamily = "serif",
  cat.cex = 1.2,
  cat.fontfamily = "serif",
  cat.col = c("#FF6347", "#4682B4", "#32CD32", "#FFD700"),
  # 不使用sub.categories显示交集标签，而是手动添加
  annotation = NULL,
  # 获取布局的坐标信息
  print.mode = "raw"
)

# 将绘图对象绘制到当前设备
grid.draw(venn.plot)

# 为每个基因指定一个位置并显示
# 假设我们要手动设置每个基因的位置，可以根据需要调整这些位置
# 这里的x, y坐标是示意，您可以根据需要调整
grid.text(manual_genes[1], x = 0.44, y = 0.42, gp = gpar(fontsize = 8, col = "black", fontface = "bold"))
grid.text(manual_genes[2], x = 0.56, y = 0.42, gp = gpar(fontsize = 8, col = "black", fontface = "bold"))
grid.text(manual_genes[3], x = 0.5, y = 0.48, gp = gpar(fontsize = 8, col = "black", fontface = "bold"))
grid.text(manual_genes[4], x = 0.5, y = 0.52, gp = gpar(fontsize = 8, col = "black", fontface = "bold"))
grid.text(manual_genes[5], x = 0.5, y = 0.37, gp = gpar(fontsize = 8, col = "black", fontface = "bold"))

# 关闭图形设备
dev.off()
