# Supplementary material for: Identification of key genes predicting the efficacy of mepolizumab in the treatment of severe eosinophilic asthma
Source: Sci Rep. 2025 Nov 12;15:39724. doi: 10.1038/s41598-025-23443-8 (PMC12612187; doi:10.1038/s41598-025-23443-8)
Supplement: Supplementary file 1 — Supplementary Material 1 [file 41598_2025_23443_MOESM1_ESM.zip › R/5íóBox plot R.txt]

# 安装并加载必要的包
install.packages("ggplot2")
install.packages("ggpubr")  # 用于添加统计显著性标识

library(ggplot2)
library(dplyr)
library(ggpubr)

# 设置工作目录（根据您的实际路径修改）
setwd("D:\\Differential Analysis")

# 读取基因表达矩阵
dat <- read.delim('data.txt', row.names = 1, sep = '\t', check.names = FALSE)

# 提取基因的表达值
JUN_expression <- dat["ENSG00000177606", ]
FOS_expression <- dat["ENSG00000170345", ]
CXCL9_expression <- dat["ENSG00000138755", ]
CXCL11_expression <- dat["ENSG00000169248", ]
CXCL3_expression <- dat["ENSG00000163734", ]
# 创建一个分组信息向量，确保组的大小正确
group <- c(rep("Non-responder", 10), rep("Responder", 17))

# 将表达值和分组信息结合成一个数据框
data <- data.frame(CXCL3 = as.numeric(CXCL3_expression), group = group)

# 分别将Control和Experiment组的数据赋值给各自的组变量
control_group <- data$CXCL3[data$group == "Non-responder"]
experiment_group <- data$CXCL3[data$group == "Responder"]

# 正态性检验P＞0.05说明符合正态分布
shapiro_Non<- shapiro.test(data$CXCL3[data$group == "Non-responder"])
shapiro_Res <- shapiro.test(data$CXCL3[data$group == "Responder"])

# 根据正态性检验选择统计检验方法
if (shapiro_Non$p.value > 0.05 &shapiro_Res$p.value > 0.05) {
  test_result <- t.test(data$CXCL3 ~ data$group)  # T检验
} else {
  test_result <- wilcox.test(data$CXCL3 ~ data$group, exact = FALSE)  # Wilcoxon检验
}

# 提取p值
p_value <- format.pval(test_result$p.value, digits = 3, scientific = FALSE)

# 绘制箱线图和散点图
tiff("CXCL31.tiff", width = 5, height = 4, units = "in", res = 300)
ggplot(data, aes(x = group, y = CXCL3)) +
  geom_boxplot(fill = NA, outlier.shape = NA) +
  geom_jitter(aes(color = group), width = 0.2, alpha = 0.5) +
  scale_color_manual(values = c("Non-responder" = "blue", "Responder" = "red")) +
  theme_minimal() +
  labs(title = "CXCL3 Gene Expression",
       x = "Group",
       y = "CXCL3 Expression") +
  annotate("text", x = 2.31, y = max(data$CXCL3) + 4, label = paste("p =", p_value), size = 3) +  # 手动添加p值
  theme(panel.border = element_rect(colour = "black", fill = NA, linewidth = 1))
dev.off()
