# Supplementary material for: Identification of key genes predicting the efficacy of mepolizumab in the treatment of severe eosinophilic asthma
Source: Sci Rep. 2025 Nov 12;15:39724. doi: 10.1038/s41598-025-23443-8 (PMC12612187; doi:10.1038/s41598-025-23443-8)
Supplement: Supplementary file 1 — Supplementary Material 1 [file 41598_2025_23443_MOESM1_ESM.zip › R/6íóROC curve R.txt]

# 安装并加载必要的包
install.packages("pROC")  # 用于添加统计显著性标识

# 使用 pROC 包绘制 ROC 曲线
library(pROC)
# 设置工作目录
setwd("D:\\Differential Analysis")

# 读取数据
df <- read.delim('roc.txt', row.names = 1, sep = '\t', check.names = FALSE)

# 绘制 ROC 曲线
roc_curve_FOS <- roc(df$Response, df$FOS)
roc_curve_CXCL3  <- roc(df$Response, df$CXCL3)

# 将 specificity 转换为 1 - specificity
roc_curve_FOS$sp <- 1 - roc_curve_FOS$specificities
roc_curve_CXCL3$sp <- 1 - roc_curve_CXCL3$specificities

# 计算 AUC 和 95% 置信区间
ci_auc_FOS <- ci.auc(roc_curve_FOS, conf = 0.95)
ci_auc_CXCL3 <- ci.auc(roc_curve_CXCL3, conf = 0.95)

tiff("ROC_FOS.tiff", width = 5, height = 4, units = "in", res = 300)
par(pty = "s")  # 确保坐标轴单位比例一致
par(pty = "s", mgp = c(1.5, 0.5, 0))  # 将坐标轴标签离坐标轴的距离减小
plot(roc_curve_FOS$sp, roc_curve_FOS$sensitivities,
     type = "l",                # 使用线图
     col = "#f3797d",           # 设置曲线颜色
     xlab = "1 - Specificity",  # 设置横坐标标签
     ylab = "Sensitivity",      # 设置纵坐标标签
     lwd = 2,                   # 设置线条宽度
     cex.main = 1.5,            # 主标题字体大小
     cex.lab = 1.2,             # 坐标轴标签字体大小
     cex.axis = 0.8)            # 坐标轴刻度字体大小

# 调整FOS标签的位置
title(main = "FOS", cex.main = 1.5, line = 0.7)  # 可以通过line来控制标签的垂直位置

# 添加灰色实线对角线
abline(a = 0, b = 1, lty = 1, col = "gray")  # 对角线

# 显示 AUC
auc_value <- auc(roc_curve_FOS)
text(x = 0.7, y = 0.5, 
     labels = paste("AUC:", round(auc_value, 3)), 
     col = "red", 
     cex = 0.8)

# 绘制 AUC 置信区间
text(0.7, 0.4, 
     paste(" 95% CI: ", round(ci_auc_FOS[1], 2), "-", 
           round(ci_auc_FOS[3], 2), ""), 
     col = "red", cex = 0.8) #更深的红色曲线（#d62728）

dev.off()


tiff("ROC_CXCL3.tiff", width = 5, height = 4, units = "in", res = 300)
par(pty = "s", mgp = c(1.5, 0.5, 0))  # 将坐标轴标签离坐标轴的距离减小
plot(roc_curve_CXCL3$sp, roc_curve_CXCL3$sensitivities,
     type = "l",                # 使用线图
     col = "#f3797d",           # 设置曲线颜色
     xlab = "1 - Specificity",  # 设置横坐标标签
     ylab = "Sensitivity",      # 设置纵坐标标签
     lwd = 2,                   # 设置线条宽度
     cex.main = 1.5,            # 主标题字体大小
     cex.lab = 1.2,             # 坐标轴标签字体大小
     cex.axis = 0.8)            # 坐标轴刻度字体大小

# 调整FOS标签的位置
title(main = "CXCL3", cex.main = 1.5, line = 0.7)  # 可以通过line来控制标签的垂直位置

# 添加灰色实线对角线
abline(a = 0, b = 1, lty = 1, col = "gray")  # 对角线

# 显示 AUC
auc_value <- auc(roc_curve_CXCL3)
text(x = 0.7, y = 0.5, 
     labels = paste("AUC:", round(auc_value, 3)), 
     col = "red", 
     cex = 0.8)

# 绘制 AUC 置信区间
text(0.7, 0.4, 
     paste(" 95% CI: ", round(ci_auc_CXCL3[1], 2), "-", 
           round(ci_auc_CXCL3[3], 2), ""), 
     col = "red", cex = 0.8) #更深的红色曲线（#d62728）

dev.off()
